# Supplementary material for: Genetic structure of immunologically associated candidate genes suggests arctic rabies variants exert differential selection in arctic fox populations
Source: PLoS One. 2021 Oct 29;16(10):e0258975. doi: 10.1371/journal.pone.0258975 (PMC8555846; doi:10.1371/journal.pone.0258975)
Supplement: S1 Table — Sample identifiers, year of collection, area of sampling and corresponding arctic rabies variant circulating area of collection. (XLSX) [file pone.0258975.s010.xlsx]

## Sheet: Table S1
Table S1: Description of the 96 high molecular weight DNA samples utilized for library preparations. Description includes information regarding geographical origin, sample type, collection year and Sample ID’s.	S1 Table. Arctic fox sample information. Sample identifiers, year of collection, area of sampling and corresponding arctic rabies variant circulating area of collection.
Sample ID	Year	Sampling Area	Longitude	Latitude	UAMN ID	Arctic Rabies Variant
AR arc 02	2003	Arviat, NU	-94.05	61.1	NA	3
AR arc 101	2003	Arviat, NU	-94.05	61.1	NA	3
AR arc 102	2003	Arviat, NU	-94.05	61.1	NA	3
AR arc 103	2003	Arviat, NU	-94.05	61.1	NA	3
AR arc 106	2003	Arviat, NU	-94.05	61.1	NA	3
AR arc 107	2003	Arviat, NU	-94.05	61.1	NA	3
AR arc 108	2003	Arviat, NU	-94.05	61.1	NA	3
AR arc 109	2003	Arviat, NU	-94.05	61.1	NA	3
AR arc 110	2003	Arviat, NU	-94.05	61.1	NA	3
AR arc 111	2003	Arviat, NU	-94.05	61.1	NA	3
AR arc 112	2003	Arviat, NU	-94.05	61.1	NA	3
AR arc 114	2003	Arviat, NU	-94.05	61.1	NA	3
AR arc 119	2003	Arviat, NU	-94.05	61.1	NA	3
AR arc 126	2003	Arviat, NU	-94.05	61.1	NA	3
AR arc 127	2003	Arviat, NU	-94.05	61.1	NA	3
AR arc 129	2003	Arviat, NU	-94.05	61.1	NA	3
AR arc 133	2003	Arviat, NU	-94.05	61.1	NA	3
AR arc 134	2003	Arviat, NU	-94.05	61.1	NA	3
AR arc 135	2003	Arviat, NU	-94.05	61.1	NA	3
AR arc 137	2003	Arviat, NU	-94.05	61.1	NA	3
AR arc 138	2003	Arviat, NU	-94.05	61.1	NA	3
AR arc 139	2003	Arviat, NU	-94.05	61.1	NA	3
AR arc 141	2003	Arviat, NU	-94.05	61.1	NA	3
AR arc 144	2003	Arviat, NU	-94.05	61.1	NA	3
AR arc 145	2003	Arviat, NU	-94.05	61.1	NA	3
AR arc 16	2001	Arviat, NU	-94.05	61.1	NA	3
AR arc 17	2001	Arviat, NU	-94.05	61.1	NA	3
AR arc 18	2001	Arviat, NU	-94.05	61.1	NA	3
AR arc 19	2001	Arviat, NU	-94.05	61.1	NA	3
AR arc 20	2002	Arviat, NU	-94.05	61.1	NA	3
AR arc 21	2002	Arviat, NU	-94.05	61.1	NA	3
AR arc 22	2003	Arviat, NU	-94.05	61.1	NA	3
AR arc 23	2003	Arviat, NU	-94.05	61.1	NA	3
AR arc 24	2003	Arviat, NU	-94.05	61.1	NA	3
AR arc 25	2003	Arviat, NU	-94.05	61.1	NA	3
AR arc 26	2003	Arviat, NU	-94.05	61.1	NA	3
CV arc 001	2011	Chevak, AK	-165.586	61.5278	UAM:Mamm:114012	4
CV arc 002	2011	Chevak, AK	-165.586	61.5278	UAM:Mamm:114013	4
CV arc 003	2011	Chevak, AK	-165.586	61.5278	UAM:Mamm:114014	4
CV arc 004	2011	Chevak, AK	-165.586	61.5278	UAM:Mamm:114015	4
CV arc 005	2011	Chevak, AK	-165.586	61.5278	UAM:Mamm:114016	4
CV arc 006	2011	Chevak, AK	-165.586	61.5278	UAM:Mamm:114017	4
CV arc 007	2011	Chevak, AK	-165.586	61.5278	UAM:Mamm:114029	4
CV arc 008	2011	Chevak, AK	-165.586	61.5278	UAM:Mamm:114030	4
CV arc 009	2011	Chevak, AK	-165.586	61.5278	UAM:Mamm:114031	4
CV arc 010	2011	Chevak, AK	-165.586	61.5278	UAM:Mamm:114032	4
CV arc 011	2011	Chevak, AK	-165.586	61.5278	UAM:Mamm:114033	4
CV arc 012	2011	Chevak, AK	-165.586	61.5278	UAM:Mamm:114034	4
HB arc 001	2011	Hooper Bay, AK	-166.097	61.5311	UAM:Mamm:114007	4
HB arc 002	2011	Hooper Bay, AK	-166.097	61.5311	UAM:Mamm:114008	4
HB arc 003	2011	Hooper Bay, AK	-166.097	61.5311	UAM:Mamm:114011	4
HB arc 004	2011	Hooper Bay, AK	-166.097	61.5311	UAM:Mamm:114018	4
HB arc 005	2011	Hooper Bay, AK	-166.097	61.5311	UAM:Mamm:114021	4
HB arc 006	2011	Hooper Bay, AK	-166.097	61.5311	UAM:Mamm:114022	4
HB arc 007	2011	Hooper Bay, AK	-166.097	61.5311	UAM:Mamm:114019	4
HB arc 008	2011	Hooper Bay, AK	-166.097	61.5311	UAM:Mamm:114020	4
HB arc 009	2011	Hooper Bay, AK	-166.097	61.5311	UAM:Mamm:114023	4
HB arc 010	2011	Hooper Bay, AK	-166.097	61.5311	UAM:Mamm:114024	4
HB arc 011	2011	Hooper Bay, AK	-166.097	61.5311	UAM:Mamm:114025	4
HB arc 012	2011	Hooper Bay, AK	-166.097	61.5311	UAM:Mamm:114027	4
HM arc 20	2001	Victoria Island, NWT	-117.75	70.73	NA	3
HM arc 22	2001	Victoria Island, NWT	-117.75	70.73	NA	3
HM arc 23	2001	Victoria Island, NWT	-117.75	70.73	NA	3
HM arc 24	2001	Victoria Island, NWT	-117.75	70.73	NA	3
HM arc 25	2001	Victoria Island, NWT	-117.75	70.73	NA	3
HM arc 29	2001	Victoria Island, NWT	-117.75	70.73	NA	3
HM arc 37	2001	Victoria Island, NWT	-117.75	70.73	NA	3
HM arc 38	2003	Victoria Island, NWT	-117.75	70.73	NA	3
HM arc 39	2003	Victoria Island, NWT	-117.75	70.73	NA	3
HM arc 4	1999	Victoria Island, NWT	-117.75	70.73	NA	3
HM arc 40	2003	Victoria Island, NWT	-117.75	70.73	NA	3
HM arc 41	2003	Victoria Island, NWT	-117.75	70.73	NA	3
HM arc 42	2003	Victoria Island, NWT	-117.75	70.73	NA	3
HM arc 43	2003	Victoria Island, NWT	-117.75	70.73	NA	3
HM arc 44	2003	Victoria Island, NWT	-117.75	70.73	NA	3
HM arc 45	2003	Victoria Island, NWT	-117.75	70.73	NA	3
HM arc 46	2003	Victoria Island, NWT	-117.75	70.73	NA	3
HM arc 47	2003	Victoria Island, NWT	-117.75	70.73	NA	3
HM arc 48	2003	Victoria Island, NWT	-117.75	70.73	NA	3
HM arc 49	2003	Victoria Island, NWT	-117.75	70.73	NA	3
HM arc 5	1999	Victoria Island, NWT	-117.75	70.73	NA	3
HM arc 50	2003	Victoria Island, NWT	-117.75	70.73	NA	3
HM arc 51	2003	Victoria Island, NWT	-117.75	70.73	NA	3
HM arc 52	2003	Victoria Island, NWT	-117.75	70.73	NA	3
HM arc 53	2003	Victoria Island, NWT	-117.75	70.73	NA	3
HM arc 54	2003	Victoria Island, NWT	-117.75	70.73	NA	3
HM arc 55	2003	Victoria Island, NWT	-117.75	70.73	NA	3
HM arc 56	2003	Victoria Island, NWT	-117.75	70.73	NA	3
HM arc 57	2003	Victoria Island, NWT	-117.75	70.73	NA	3
HM arc 59	2003	Victoria Island, NWT	-117.75	70.73	NA	3
HM arc 6	1999	Victoria Island, NWT	-117.75	70.73	NA	3
HM arc 60	2003	Victoria Island, NWT	-117.75	70.73	NA	3
HM arc 61	2003	Victoria Island, NWT	-117.75	70.73	NA	3
HM arc 62	2003	Victoria Island, NWT	-117.75	70.73	NA	3
HM arc 63	2003	Victoria Island, NWT	-117.75	70.73	NA	3
HM arc 64	2003	Victoria Island, NWT	-117.75	70.73	NA	3
