# Supplementary material for: Genetic structure of immunologically associated candidate genes suggests arctic rabies variants exert differential selection in arctic fox populations
Source: PLoS One. 2021 Oct 29;16(10):e0258975. doi: 10.1371/journal.pone.0258975 (PMC8555846; doi:10.1371/journal.pone.0258975)
Supplement: S2 Table — Describes in reference to the dog genome (per gene): the transcript and gene ID, position in the genome (chromosome, start/stop base pair), number of exons, and the BLASTp hit description. (XLSX) [file pone.0258975.s011.xlsx]

## Sheet: Table S2
S2 Table. 116 immunogenetic probe-baited targets enriched for. Describes in reference to the dog genome (per gene): the transcript and gene ID, position in the genome (chromosome, start/stop base pair), number of exons, and the BLASTp hit description.
Gene	Dog Transcript ID	Gene stable ID	Chromosome/scaffold name	Exon Count	Gene start (bp)	Gene end (bp)	Protein Length	BLASTp Hit Description	BLASTp Hit Accession	BLASTp E-value	Regulatory Region Length
B2M	ENSCAFT00000038089	ENSCAFG00000013633	30	3	11331778	11337987	126	beta-2-microglobulin precursor [Canis lupus familiaris]	NP_001271408	1.28e-68	1500
C2	ENSCAFT00000001072	ENSCAFG00000000686	12	18	1363803	1399728	780	complement C2 [Canis lupus familiaris]	XP_013973817	0	1404
C3	ENSCAFT00000029568	ENSCAFG00000018625	20	40	53565857	53599372	1637	complement C3 [Canis lupus familiaris]	XP_005633285	0	1500
C5AR1	ENSCAFT00000044621	ENSCAFG00000004175	1	2	108658259	108703238	364	C5a anaphylatoxin chemotactic receptor 1 isoform X1 [Canis lupus familiaris]	XP_013969534	0	1500
CAMP	ENSCAFT00000020477	ENSCAFG00000012896	20	4	40790603	40792782	173	cathelicidin antimicrobial peptide precursor [Canis lupus familiaris]	NP_001003359	1.63e-94	1500
CASP4	ENSCAFT00000023587	ENSCAFG00000014860	5	9	27132988	27149790	405	caspase-1 [Canis lupus familiaris]	NP_001003125	0	907
CCL2	ENSCAFT00000029149	ENSCAFG00000018349	9	3	39007882	39010042	102	C-C motif chemokine 2 precursor [Canis lupus familiaris]	NP_001003297	1.56e-48	662
CCL3	ENSCAFT00000028854	ENSCAFG00000018167	9	3	37693566	37695566	94	C-C motif chemokine 3 precursor [Canis lupus familiaris]	NP_001005251	1.28e-60	1500
CCL5	ENSCAFT00000028857	ENSCAFG00000018171	9	3	37817391	37823880	92	C-C motif chemokine 5 precursor [Canis lupus familiaris]	NP_001003010	7.8e-48	1500
CCR4	ENSCAFT00000007493	ENSCAFG00000004658	23	1	3844173	3845255	361	C-C chemokine receptor type 4 [Canis lupus familiaris]	NP_001003020	0	1500
CCR5	ENSCAFT00000021879	ENSCAFG00000013783	20	1	42294996	42297952	353	C-C chemokine receptor type 5 [Canis lupus familiaris]	NP_001012342	0	1500
CCR6	ENSCAFT00000046313	ENSCAFG00000030966	1	2	54932810	54960844	377	C-C chemokine receptor type 6 [Canis lupus familiaris]	XP_851110	0	1395
CCR8	ENSCAFT00000008186	ENSCAFG00000005094	23	1	9018060	9019127	356	C-C chemokine receptor type 8 [Canis lupus familiaris]	XP_542719	0	1500
CD1A6	ENSCAFT00000018159	ENSCAFG00000023677	38	7	23382408	23385329	331	T-cell surface glycoprotein CD1a6 precursor [Canis lupus familiaris]	NP_001122309	1.09e-170	1500
CD209	ENSCAFT00000047747	ENSCAFG00000018314	20	8	52516871	52521506	250	CD209 antigen [Canis lupus familiaris]	NP_001124304	7.73e-149	1500
CD28	ENSCAFT00000046704	ENSCAFG00000012872	37	4	12457551	12532854	255	T-cell-specific surface glycoprotein CD28 precursor [Canis lupus familiaris]	NP_001003087	4.37e-146	0
CD40	ENSCAFT00000015892	ENSCAFG00000009994	24	9	33373045	33383309	275	tumor necrosis factor receptor superfamily member 5 precursor [Canis lupus familiaris]	NP_001002982	1.59e-171	1500
CD40LG	ENSCAFT00000030091	ENSCAFG00000018945	X	5	107010890	107023007	261	CD40 ligand [Canis lupus familiaris]	NP_001002981	0	1500
CD80	ENSCAFT00000017493	ENSCAFG00000010997	33	5	23177136	23201380	305	T-lymphocyte activation antigen CD80 precursor [Canis lupus familiaris]	NP_001003147	0	1500
CD86	ENSCAFT00000018667	ENSCAFG00000011751	33	5	25256136	25319526	276	T-lymphocyte activation antigen CD86 isoform X2 [Canis lupus familiaris]	XP_013965613	0	0
CD8A	ENSCAFT00000011952	ENSCAFG00000007464	17	6	38369617	38400360	240	T-cell surface glycoprotein CD8 alpha chain precursor [Canis lupus familiaris]	NP_001002935	1.69e-114	1500
CFB	ENSCAFT00000001075	ENSCAFG00000041232	12	19	1400172	1550190	823	complement factor B [Canis lupus familiaris]	XP_003431724	0	1500
CRP	ENSCAFT00000018706	ENSCAFG00000011787	38	2	22396604	22399244	249	C-reactive protein precursor [Canis lupus familiaris]	NP_001301045	6.09e-153	1500
CSF2	ENSCAFT00000001284	ENSCAFG00000000820	11	4	20344009	20346959	155	granulocyte-macrophage colony-stimulating factor precursor [Canis lupus familiaris	NP_001003245	1.29e-87	1500
CXCL10	ENSCAFT00000036612	ENSCAFG00000008584	32	4	597634	600003	99	C-X-C motif chemokine 10 precursor [Canis lupus familiaris]	NP_001010949	5.89e-60	1500
CXCL8	ENSCAFT00000004871	ENSCAFG00000003029	13	4	62434792	62438932	102	interleukin-8 precursor [Canis lupus familiaris]	NP_001003200	4.13e-55	1500
CXCR3	ENSCAFT00000027154	ENSCAFG00000017146	X	1	55882433	55883557	375	C-X-C chemokine receptor type 3 [Canis lupus familiaris]	NP_001011887	0	1500
DCTN2	ENSCAFT00000000369	ENSCAFG00000000233	10	3	1621068	1634223	374	dynactin subunit 2 isoform X3 [Canis lupus familiaris]	XP_859072	0	1500
DDX58	ENSCAFT00000002841	ENSCAFG00000001807	11	18	49764594	49799445	930	probable ATP-dependent RNA helicase DDX58 [Canis lupus familiaris]	XP_005626758	0	1500
DLA-12	ENSCAFT00000036086	ENSCAFG00000032222	12	3	933312	936671	180	MHC class I DLA-88 precursor [Canis lupus familiaris]	NP_001014767	3.85e-109	0
DLA-12	ENSCAFT00000036086	ENSCAFG00000032483_1		4			468	MHC class I DLA-88 precursor [Canis lupus familiaris]	NP_001014767	4.8e-119	1470
DLA-64F	ENSCAFT00000036073	ENSCAFG00000000500F	12	8	983573	986969	362	major histocompatibility complex, class I, B isoform X7 [Homo sapiens]	XP_011546176	8.37e-159	1500
DLA-64R	ENSCAFT00000036073	ENSCAFG00000000500R		8			362	major histocompatibility complex, class I, B isoform X7 [Homo sapiens]	XP_011546176	4.13e-160	1500
DLA-79	ENSCAFT00000013073	ENSCAFG00000008234	18	8	41142496	41146106	380	MHC class Ib precursor [Canis lupus familiaris]	NP_001018646	0	1500
DLA-88	ENSCAFT00000000775	ENSCAFG00000000487	12	7	892228	895691	378	major histocompatibility complex, class I, B isoform X7 [Homo sapiens]	XP_011546724	2.74e-157	1497
DLA-DMA	ENSCAFT00000001328	ENSCAFG00000000848	12	5	2516976	2520999	271	major histocompatibility complex, class II, DM alpha isoform X1 [Canis lupus familiaris]	XP_005627125	1.16e-172	1500
DLA-DMB	ENSCAFT00000043628	ENSCAFG00000032102	12	6	2498738	2508275	264	major histocompatibility complex, class II, DM beta precursor [Canis lupus familiaris]	NP_001257999	1.88e-168	1500
DLA-DOA	ENSCAFT00000001394	ENSCAFG00000000896	12	5	2563191	2568615	251	HLA class II histocompatibility antigen, DO alpha chain-like precursor [Canis lupus familiaris]	NP_001300716	2.71e-180	1501
DLA-DOB	ENSCAFT00000036056	ENSCAFG00000000819	12	7	2378146	2383732	263	major histocompatibility complex, class II, DO beta precursor [Canis lupus familiaris]	NP_001041592	6.04e-178	1500
DLA-DQA	ENSCAFT00000047258	ENSCAFG00000000812	12	4	2221181	2227600	257	major histocompatibility complex, class II, DQ alpha precursor [Canis lupus familiaris]	NP_001011726	2.65e-157	1500
DLA-DQBC1	ENSCAFT00000001279	ENSCAFG00000000814	12	6	2244599	2250735	270	HLA class II histocompatibility antigen, DQ beta 2 chain-like [Canis lupus familiaris]	XP_003639463	3.59e-165	1500
DLA-DRA1	ENSCAFT00000001254	ENSCAFG00000000803	12	4	2132986	2136689	255	MHC class II DR alpha chain precursor [Canis lupus familiaris]	NP_001011723	5.48e-169	1500
DLA-DRB1	ENSCAFT00000001264	ENSCAFG00000000806	12	6	2151409	2164562	316	DLA class II histocompatibility antigen, DR-1 beta chain precursor [Canis lupus familiaris]	NP_001014768	5.32e-151	1500
FASLG	ENSCAFT00000023306	ENSCAFG00000014678	7	4	26335787	26344243	289	tumor necrosis factor ligand superfamily member 6 [Canis lupus familiaris]	NP_001274082	1.21e-145	1500
FOXP3	ENSCAFT00000025243	ENSCAFG00000015934	X	11	42342674	42350758	431	forkhead box protein P3 [Canis lupus familiaris]	NP_001161933	0	1500
GATA3	ENSCAFT00000008065	ENSCAFG00000005019	2	5	28067975	28088199	445	trans-acting T-cell-specific transcription factor GATA-3 isoform X1 [Canis lupus familiaris]	XP_849153	0	1500
HLA-DPB1	ENSCAFT00000001396	ENSCAFG00000000900	12	4	2604546	2607784	240	HLA class II histocompatibility antigen, DP beta 1 chain-like [Panthera tigris altaica]	XP_007093298	7.77e-31	0
ICAM1	ENSCAFT00000028361	ENSCAFG00000031460	20	7	50818715	50827914	532	intercellular adhesion molecule 1 precursor [Canis lupus familiaris]	NP_001003291	0	1500
IFNB1	ENSCAFT00000002595	ENSCAFG00000001653	11	1	40668156	40668855	187	interferon beta precursor [Canis lupus familiaris]	NP_001129259	7.82e-110	1500
IFN-GAMMA	ENSCAFT00000000643	ENSCAFG00000000408	10	4	10406866	10411698	167	interferon gamma precursor [Canis lupus familiaris]	NP_001003174	3.15e-116	1500
IFNGR1	ENSCAFT00000000413	ENSCAFG00000000260	1	7	29643891	29669676	476	interferon gamma receptor 1 [Canis lupus familiaris]	XP_003638806	0	1500
IKBKG	ENSCAFT00000031166	ENSCAFG00000019605	X	9	122078654	122253562	420	NF-kappa-B essential modulator isoform X5 [Canis lupus familiaris]	XP_003640286	0	0
IL10	ENSCAFT00000018154	ENSCAFG00000011443	7	5	5932705	5937127	180	interleukin-10 [Odobenus rosmarus divergens]	XP_004417638	8.01e-96	1500
IL12A	ENSCAFT00000022543	ENSCAFG00000014200	34	7	26125044	26133680	524	interleukin-12 subunit alpha isoform X1 [Canis lupus familiaris]	XP_013965819	2.25e-136	44
IL12B	ENSCAFT00000027382	ENSCAFG00000017287	4	6	51183568	51193585	332	interleukin-12 subunit beta isoform X1 [Canis lupus familiaris]	XP_013968241	0	1500
IL12RB1	ENSCAFT00000023847	ENSCAFG00000015028	20	17	44885337	44903861	753	interleukin-12 receptor subunit beta-1 isoform X1 [Canis lupus familiaris]	XP_013977233	0	1500
IL12RB2	ENSCAFT00000029433	ENSCAFG00000018539	5	15	43197365	43260416	860	interleukin-12 receptor subunit beta-2 isoform X1 [Canis lupus familiaris]	XP_005619585	0	1500
IL13	ENSCAFT00000001364	ENSCAFG00000000878	11	4	20958464	20961391	132	interleukin-13 precursor [Canis lupus familiaris]	NP_001003384	2.5e-90	1500
IL15	ENSCAFT00000005832	ENSCAFG00000003626	19	6	1339358	1364760	163	interleukin-15 [Canis lupus familiaris]	NP_001184117	1.53e-96	404
IL-17A	ENSCAFT00000049325	ENSCAFG00000028874	12	3	19854129	19862521	156	interleukin-17A precursor [Canis lupus familiaris]	NP_001159350	4.96e-106	1500
IL18	ENSCAFT00000049831	ENSCAFG00000030180	5	5	20972871	20999929	196	interleukin-18 isoform X1 [Canis lupus familiaris]	XP_005619540	3.14e-135	0
IL1A	ENSCAFT00000011604	ENSCAFG00000007245	17	6	36968842	36979435	266	interleukin-1 alpha precursor [Canis lupus familiaris]	NP_001003157	0	1500
IL1B	ENSCAFT00000011613	ENSCAFG00000007249	17	6	37018887	37024868	266	interleukin-1 beta [Canis lupus familiaris]	NP_001033060	0	1500
IL1R1	ENSCAFT00000003381	ENSCAFG00000002147	10	10	40828896	40847121	573	interleukin-1 receptor type 1 isoform X2 [Canis lupus familiaris]	XP_538449	0	1500
IL2	ENSCAFT00000006417	ENSCAFG00000004008	19	4	17750780	17756394	156	interleukin-2 precursor [Canis lupus familiaris]	NP_001003305	1.11e-93	1500
IL23A	ENSCAFT00000000198	ENSCAFG00000000120	10	4	638719	640359	189	interleukin-23 subunit alpha [Canis lupus familiaris]	XP_538231	7.46e-85	1500
IL23R	ENSCAFT00000029434	ENSCAFG00000018542	5	10	43308982	43369747	632	interleukin-23 receptor [Canis lupus familiaris]	XP_852151	0	1500
IL4	ENSCAFT00000001367	ENSCAFG00000000880	11	4	20972693	20981541	133	interleukin-4 precursor [Canis lupus familiaris]	NP_001003159	1.4e-89	1500
IL5	ENSCAFT00000001335	ENSCAFG00000000855	11	4	20825469	20827269	135	interleukin-5 precursor [Canis lupus familiaris]	NP_001006951	5.39e-73	1500
IL6	ENSCAFT00000004340	ENSCAFG00000002733	14	5	36474268	36478519	208	interleukin-6 precursor [Canis lupus familiaris]	NP_001003301	1.91e-142	1500
IRAK1	ENSCAFT00000030910	ENSCAFG00000019436	X	13	121851142	121862500	609	interleukin-1 receptor-associated kinase 1 [Canis lupus familiaris]	XP_549367	0	219
IRAK4	ENSCAFT00000015411	ENSCAFG00000009700	27	11	10313056	10341012	461	interleukin-1 receptor-associated kinase 4 isoform X1 [Canis lupus familiaris]	XP_543727	0	1500
IRF3	ENSCAFT00000005783	ENSCAFG00000003594	1	7	106874406	106879062	429	interferon regulatory factor 3 isoform X2 [Ailuropoda melanoleuca]	XP_002917881	0	663
IRF6	ENSCAFT00000019015	ENSCAFG00000011971	7	7	8450856	8467267	463	interferon regulatory factor 6 [Canis lupus familiaris]	XP_537138	0	1500
IRF7	ENSCAFT00000010569	ENSCAFG00000006557	18	4	25709049	25709735	191	interferon regulatory factor 7 isoform X2 [Odobenus rosmarus divergens]	XP_012419005	2.08e-90	1387
ITGAM	ENSCAFT00000026735	ENSCAFG00000016881	6	30	16940978	16996535	1154	integrin alpha-M isoform X1 [Canis lupus familiaris]	XP_848527	0	1500
JAK2	ENSCAFT00000003337	ENSCAFG00000002102	1	23	93321921	93435774	1133	tyrosine-protein kinase JAK2 isoform X2 [Canis lupus familiaris]	XP_541301	0	1500
LBP	ENSCAFT00000039771	ENSCAFG00000008917	24	6	26810094	26821440	248	lipopolysaccharide-binding protein [Canis lupus familiaris]	XP_542993	4.02e-138	1500
LTA	ENSCAFT00000000802	ENSCAFG00000000515	12	3	1071469	1072411	205	lymphotoxin-alpha precursor [Canis lupus familiaris]	NP_001300778	8.63e-135	1500
LTB	ENSCAFT00000049019	ENSCAFG00000030292	12	4	1078492	1081153	248	lymphotoxin-beta [Canis lupus familiaris]	NP_001028682	2.24e-153	1500
LY96	ENSCAFT00000049046	ENSCAFG00000032483_2	29	5	22493776	22515117	161	lymphocyte antigen 96 isoform X1 [Canis lupus familiaris]	XP_853138	4.03e-113	1500
LYZ	ENSCAFT00000000675	ENSCAFG00000000426	10	4	11346197	11352276	149	lysozyme C precursor [Canis lupus familiaris]	NP_001287805	3.8e-95	1500
MAPK1	ENSCAFT00000035708	ENSCAFG00000015421	26	7	31013607	31132998	321	mitogen-activated protein kinase 1 [Capra hircus]	XP_013826293	0	0
MAPK8	ENSCAFT00000010587	ENSCAFG00000006551	28	10	323986	410811	379	mitogen-activated protein kinase 8 isoform X2 [Orycteropus afer afer]	XP_007936793	0	1500
MPO	ENSCAFT00000027699	ENSCAFG00000017474	9	8	32924779	32937785	658	myeloperoxidase isoform X1 [Canis lupus familiaris]	XP_013972165	0	1500
MX1	ENSCAFT00000016155	ENSCAFG00000010172	31	12	35905235	35929863	626	interferon-induced GTP-binding protein Mx1 [Canis lupus familiaris]	NP_001003134	0	0
MYD88	ENSCAFT00000007977	ENSCAFG00000004966	23	5	7901345	7906631	297	myeloid differentiation primary response protein MyD88 [Canis lupus familiaris]	XP_534223	0	1500
NFKB1	ENSCAFT00000017092	ENSCAFG00000010730	32	23	23948525	24042351	973	nuclear factor NF-kappa-B p105 subunit [Canis lupus familiaris]	NP_001003344	0	1500
NFKBIA	ENSCAFT00000021292	ENSCAFG00000013418	8	6	14099773	14103345	315	NF-kappa-B inhibitor alpha [Canis lupus familiaris]	XP_537413	0	1495
NLRP3	ENSCAFT00000017002	ENSCAFG00000010686	8	9	253407	315573	1066	NACHT, LRR and PYD domains-containing protein 3 isoform X1 [Canis lupus familiaris]	XP_848377	0	1500
NOD1	ENSCAFT00000004933	ENSCAFG00000003074	14	11	43163571	43227093	954	nucleotide-binding oligomerization domain-containing protein 1 [Canis lupus familiaris]	XP_539499	0	1500
NOD2	ENSCAFT00000015589	ENSCAFG00000009818	2	11	64636815	64667726	1014	nucleotide-binding oligomerization domain-containing protein 2 [Canis lupus familiaris]	NP_001273968	0	1500
RAG1	ENSCAFT00000010954	ENSCAFG00000006808	18	1	31631533	31634664	1044	V(D)J recombination-activating protein 1 [Canis lupus familiaris]	XP_540538	0	1500
RELA	ENSCAFT00000021166	ENSCAFG00000013334	18	11	51550129	51558167	543	transcription factor p65 isoform X4 [Canis lupus familiaris]	XP_540850	0	891
RORC	ENSCAFT00000020479	ENSCAFG00000012884	17	11	60821981	60842409	519	nuclear receptor ROR-gamma isoform X1 [Canis lupus familiaris]	XP_005630882	0	1500
SLC11A1	ENSCAFT00000023259	ENSCAFG00000014645	37	10	25038419	25047084	380	natural resistance-associated macrophage protein 1 [Canis lupus familiaris]	NP_001013873	0	736
STAT1	ENSCAFT00000015587	ENSCAFG00000009797	37	30	1512738	1663231	1085	signal transducer and activator of transcription 1-alpha/beta [Galeopterus variegatus]	XP_008567891	0	1500
STAT3	ENSCAFT00000024171	ENSCAFG00000015213	9	23	20539480	20614720	771	signal transducer and activator of transcription 3 isoform X1 [Canis lupus familiaris]	XP_005624514	0	1500
STAT6	ENSCAFT00000000269	ENSCAFG00000000163	10	21	1233691	1246052	845	signal transducer and activator of transcription 6 [Canis lupus familiaris]	XP_003431490	0	1500
TAP1	ENSCAFT00000001306	ENSCAFG00000000832	12	11	2424465	2432068	751	antigen peptide transporter 1 precursor [Canis lupus familiaris]	NP_001271425	0	1500
TBX21	ENSCAFT00000026451	ENSCAFG00000016705	9	7	24077761	24086606	441	T-box transcription factor TBX21 [Canis lupus familiaris]	XP_548164	0	646
TICAM1	ENSCAFT00000030093	ENSCAFG00000018946	20	2	54959525	54961780	698	TIR domain-containing adapter molecule 1 [Canis lupus familiaris]	XP_005633080	0	1500
TLR1	ENSCAFT00000037196	ENSCAFG00000024010	3	1	73542252	73544624	791	toll-like receptor 1 isoform X3 [Canis lupus familiaris]	XP_005618321	0	1500
TLR2	ENSCAFT00000013259	ENSCAFG00000008351	15	1	51462879	51465245	786	toll-like receptor 2 isoform X1 [Canis lupus familiaris]	XP_005628886	0	1500
TLR3	ENSCAFT00000011868	ENSCAFG00000007406	16	4	44618776	44625969	906	toll-like receptor 3 [Canis lupus familiaris]	XP_005630024	0	1500
TLR4	ENSCAFT00000005653	ENSCAFG00000003518	11	3	71356099	71369603	834	toll-like receptor 4 precursor [Canis lupus familiaris]	NP_001002950	0	1500
TLR5	ENSCAFT00000018059	ENSCAFG00000011368	38	3	23702033	23871773	1060	toll-like receptor 5 precursor [Canis lupus familiaris]	NP_001184105	0	1500
TLR6	ENSCAFT00000025664	ENSCAFG00000016172	3	1	73520706	73523099	797	toll-like receptor 1 isoform X1 [Canis lupus familiaris]	XP_005618690	0	1500
TLR7	ENSCAFT00000018561	ENSCAFG00000011698	X	2	9334062	9360707	1122	toll-like receptor 7 isoform X1 [Canis lupus familiaris]	XP_005641060	0	1500
TLR8	ENSCAFT00000036159	ENSCAFG00000023498	X	1	9396771	9399887	1039	toll-like receptor 8 [Canis lupus familiaris]	XP_003435496	0	1500
TLR9	ENSCAFT00000035532	ENSCAFG00000023201	20	2	37542340	37547117	1033	toll-like receptor 9 isoform X3 [Canis lupus familiaris]	XP_013977199	0	604
TNF	ENSCAFT00000000804	ENSCAFG00000000517	12	4	1074561	1076273	234	tumor necrosis factor [Canis lupus familiaris]	NP_001003244	1.73e-156	1500
TRAF3	ENSCAFT00000028719	ENSCAFG00000018075	8	10	70738897	70789645	569	TNF receptor-associated factor 3 isoform X1 [Canis lupus familiaris]	XP_854615	0	1500
TRAF6	ENSCAFT00000010962	ENSCAFG00000006813	18	7	31675423	31693434	562	TNF receptor-associated factor 6 [Canis lupus familiaris]	XP_003432370	0	1500
TYK2	ENSCAFT00000028302	ENSCAFG00000017834	20	23	50748452	50773201	1180	LOW QUALITY PROTEIN: non-receptor tyrosine-protein kinase TYK2 [Canis lupus familiaris]	XP_013977700	0	1500
UNKNOWN	ENSCAFT00000001104	ENSCAFG00000000701	12	32	1433426	1450072	1396	complement C4-A [Canis lupus familiaris]	XP_013973714	0	1500
