# Supplementary material for: Genetic structure of immunologically associated candidate genes suggests arctic rabies variants exert differential selection in arctic fox populations
Source: PLoS One. 2021 Oct 29;16(10):e0258975. doi: 10.1371/journal.pone.0258975 (PMC8555846; doi:10.1371/journal.pone.0258975)
Supplement: S3 Table — Describes (per sample): the number of raw reads, reads passing GATK filters and those reads not passing the GATK filters due to mapping quality, secondary alignments, and duplicate reads. (XLSX) [file pone.0258975.s012.xlsx]

## Sheet: Table S4
S3 Table. GATK filtering results for the 96 arctic fox samples. Describes (per sample): the number of raw reads, reads passing GATK filters and those reads not passing the GATK filters due to mapping quality, secondary alignments, and duplicate reads.
Sample ID	Total Reads From Sequencing	Total # Mapped Reads	Total # Mapped Reads(%)	Reads Not Passing GATK Filtering	Reads Not Passing GATK Filtering(%)	Filtered by MappingQualityReadFilter (GATK)a	Filtered by NotSecondaryAlignmentReadFilter (GATK)b	Filtered by NotDuplicateReadFilter (GATK)c	Total Reads Passing GATK Filters	Total Reads Passing GATK Filters(%)	Total mapped reads hitting primary target	Target enrichment (%)d
AR arc 02	1129519	1118361	0.9901	230122	0.2058	0.11	0.03	0.0658	888239	0.7942	618719	0.5532
AR arc 101	670858	667448	0.9949	144803	0.217	0.1082	0.0429	0.0659	522645	0.783	371424	0.5565
AR arc 102	881343	877373	0.9955	198242	0.2259	0.1127	0.0462	0.067	679131	0.7741	486539	0.5545
AR arc 103	547834	545554	0.9958	106742	0.1957	0.0988	0.0345	0.0623	438812	0.8043	306663	0.5621
AR arc 106	513092	510434	0.9948	105924	0.2075	0.1129	0.0365	0.0582	404510	0.7925	283465	0.5553
AR arc 107	487552	482204	0.989	86629	0.1797	0.1052	0.019	0.0555	395575	0.8203	257597	0.5342
AR arc 108	759942	752698	0.9905	157718	0.2095	0.1131	0.0334	0.0631	594980	0.7905	409053	0.5434
AR arc 109	570383	568325	0.9964	96637	0.17	0.0934	0.017	0.0596	471688	0.83	323881	0.5699
AR arc 110	618660	614914	0.9939	114486	0.1862	0.1026	0.0266	0.057	500428	0.8138	337831	0.5494
AR arc 111	716258	710060	0.9913	127578	0.1797	0.1026	0.0145	0.0626	582482	0.8203	399084	0.562
AR arc 112	703696	696798	0.9902	128810	0.1849	0.109	0.0179	0.058	567988	0.8151	382281	0.5486
AR arc 114	557424	553334	0.9927	100904	0.1824	0.1017	0.0212	0.0594	452430	0.8176	305422	0.552
AR arc 119	547408	541996	0.9901	112595	0.2077	0.1148	0.0312	0.0617	429401	0.7923	291998	0.5387
AR arc 126	555251	552763	0.9955	109664	0.1984	0.1053	0.0341	0.059	443099	0.8016	309104	0.5592
AR arc 127	656303	652675	0.9945	136434	0.209	0.1051	0.0337	0.0702	516241	0.791	366159	0.561
AR arc 129	725989	722117	0.9947	146587	0.203	0.1045	0.0332	0.0653	575530	0.797	406762	0.5633
AR arc 133	374387	372845	0.9959	71546	0.1919	0.1015	0.0354	0.0551	301299	0.8081	208411	0.559
AR arc 134	340467	338819	0.9952	64916	0.1916	0.1018	0.0378	0.0521	273903	0.8084	187568	0.5536
AR arc 135	505373	502713	0.9947	105570	0.21	0.108	0.0391	0.0629	397143	0.79	277307	0.5516
AR arc 137	643840	640774	0.9952	130404	0.2035	0.1024	0.0378	0.0633	510370	0.7965	362833	0.5662
AR arc 138	476107	472877	0.9932	98930	0.2092	0.1161	0.0346	0.0585	373947	0.7908	260883	0.5517
AR arc 139	609649	605423	0.9931	138732	0.2291	0.1185	0.0493	0.0613	466691	0.7709	334080	0.5518
AR arc 141	489394	486118	0.9933	98346	0.2023	0.1088	0.037	0.0565	387772	0.7977	268682	0.5527
AR arc 144	425095	422145	0.9931	101798	0.2411	0.1219	0.054	0.0653	320347	0.7589	229235	0.543
AR arc 145	599695	595663	0.9933	118209	0.1984	0.1054	0.0368	0.0562	477454	0.8016	333421	0.5597
AR arc 16	813252	809984	0.996	170586	0.2106	0.1043	0.0396	0.0667	639398	0.7894	448392	0.5536
AR arc 17	723885	719903	0.9945	156812	0.2178	0.1108	0.0452	0.0618	563091	0.7822	393694	0.5469
AR arc 18	672904	669962	0.9956	134018	0.2	0.103	0.0342	0.0628	535944	0.8	372510	0.556
AR arc 19	499218	494150	0.9898	97257	0.1968	0.1069	0.031	0.059	396893	0.8032	264218	0.5347
AR arc 20	598701	595185	0.9941	122211	0.2053	0.1036	0.0257	0.076	472974	0.7947	323863	0.5441
AR arc 21	718350	714384	0.9945	147521	0.2065	0.0997	0.0349	0.0719	566863	0.7935	394304	0.5519
AR arc 22	651499	648461	0.9953	131370	0.2026	0.1006	0.035	0.067	517091	0.7974	361056	0.5568
AR arc 23	758551	753951	0.9939	152449	0.2022	0.1074	0.0294	0.0653	601502	0.7978	417824	0.5542
AR arc 24	618373	614543	0.9938	124281	0.2022	0.1089	0.0263	0.0671	490262	0.7978	346200	0.5633
AR arc 25	600630	597434	0.9947	120500	0.2017	0.1059	0.0315	0.0643	476934	0.7983	334003	0.5591
AR arc 26	610696	607348	0.9945	121512	0.2001	0.1066	0.038	0.0554	485836	0.7999	341769	0.5627
CV arc 001	553681	550899	0.995	99584	0.1808	0.0897	0.0341	0.057	451315	0.8192	315833	0.5733
CV arc 002	454912	452262	0.9942	82409	0.1822	0.0968	0.0296	0.0558	369853	0.8178	259435	0.5736
CV arc 003	651328	648394	0.9955	121754	0.1878	0.0898	0.0392	0.0587	526640	0.8122	375078	0.5785
CV arc 004	475957	474487	0.9969	90061	0.1898	0.0931	0.0409	0.0558	384426	0.8102	271274	0.5717
CV arc 005	615317	612039	0.9947	114114	0.1864	0.0917	0.0354	0.0594	497925	0.8136	347833	0.5683
CV arc 006	568618	568184	0.9992	101856	0.1793	0.0809	0.0233	0.0751	466328	0.8207	352629	0.6206
CV arc 007	594031	591041	0.995	107270	0.1815	0.0889	0.0267	0.0659	483771	0.8185	330270	0.5588
CV arc 008	416816	414750	0.995	77254	0.1863	0.0932	0.0396	0.0535	337496	0.8137	233615	0.5633
CV arc 009	489490	486258	0.9934	83651	0.172	0.0895	0.027	0.0556	402607	0.828	271349	0.558
CV arc 010	527138	523918	0.9939	95592	0.1825	0.0944	0.0282	0.0598	428326	0.8175	291880	0.5571
CV arc 011	694394	690560	0.9945	124560	0.1804	0.0879	0.0346	0.0579	566000	0.8196	389380	0.5639
CV arc 012	507175	504417	0.9946	93093	0.1846	0.0941	0.038	0.0525	411324	0.8154	281716	0.5585
HB arc 001	729009	725805	0.9956	138895	0.1914	0.0922	0.0389	0.0603	586910	0.8086	416899	0.5744
HB arc 002	706157	702739	0.9952	134253	0.191	0.0979	0.0325	0.0606	568486	0.809	393591	0.5601
HB arc 003	636433	633153	0.9948	132677	0.2095	0.1042	0.0454	0.0599	500476	0.7905	359159	0.5673
HB arc 004	554895	551677	0.9942	101080	0.1832	0.0897	0.0383	0.0552	450597	0.8168	316296	0.5733
HB arc 005	539876	537112	0.9949	104242	0.1941	0.0906	0.0463	0.0573	432870	0.8059	305015	0.5679
HB arc 006	387097	384959	0.9945	67755	0.176	0.0949	0.0271	0.054	317204	0.824	214161	0.5563
HB arc 007	558899	555985	0.9948	101799	0.1831	0.0916	0.0348	0.0568	454186	0.8169	317715	0.5714
HB arc 008	566421	563195	0.9943	112314	0.1994	0.1024	0.0421	0.0549	450881	0.8006	315767	0.5607
HB arc 009	581328	577704	0.9938	102197	0.1769	0.093	0.0297	0.0542	475507	0.8231	322163	0.5577
HB arc 010	796302	793196	0.9961	154970	0.1954	0.0906	0.036	0.0688	638226	0.8046	465066	0.5863
HB arc 011	646235	643021	0.995	117186	0.1822	0.0934	0.0325	0.0563	525835	0.8178	364389	0.5667
HB arc 012	667164	664470	0.996	122482	0.1843	0.0914	0.0359	0.0571	541988	0.8157	388853	0.5852
HM arc 20	327177	325863	0.996	59512	0.1826	0.0978	0.036	0.0488	266351	0.8174	181687	0.5576
HM arc 22	315356	314102	0.996	53625	0.1707	0.088	0.0322	0.0506	260477	0.8293	181869	0.579
HM arc 23	671407	669315	0.9969	119467	0.1785	0.0885	0.0331	0.0569	549848	0.8215	393167	0.5874
HM arc 24	642517	640011	0.9961	110843	0.1732	0.0921	0.027	0.0541	529168	0.8268	366890	0.5733
HM arc 25	415014	414010	0.9976	78392	0.1893	0.096	0.0438	0.0495	335618	0.8107	240076	0.5799
HM arc 29	514388	512074	0.9955	107246	0.2094	0.0958	0.038	0.0756	404828	0.7906	289253	0.5649
HM arc 37	776645	774011	0.9966	143773	0.1858	0.0841	0.0285	0.0732	630238	0.8142	443499	0.573
HM arc 38	556423	553807	0.9953	107870	0.1948	0.0988	0.0379	0.0581	445937	0.8052	313130	0.5654
HM arc 39	414724	412336	0.9942	76304	0.1851	0.0954	0.0355	0.0542	336032	0.8149	234486	0.5687
HM arc 4	487620	485146	0.9949	88536	0.1825	0.0959	0.0353	0.0513	396610	0.8175	271656	0.5599
HM arc 40	515342	512720	0.9949	96310	0.1878	0.0946	0.0376	0.0557	416410	0.8122	290936	0.5674
HM arc 41	376335	374449	0.995	72587	0.1939	0.0975	0.0502	0.0462	301862	0.8061	211763	0.5655
HM arc 42	451080	449454	0.9964	83184	0.1851	0.0965	0.0353	0.0533	366270	0.8149	252324	0.5614
HM arc 43	341452	340672	0.9977	58847	0.1727	0.0956	0.0255	0.0516	281825	0.8273	192092	0.5639
HM arc 44	628215	626189	0.9968	114448	0.1828	0.0899	0.0405	0.0524	511741	0.8172	360945	0.5764
HM arc 45	745678	743644	0.9973	93392	0.1256	0.063	0.0251	0.0374	650252	0.8744	269848	0.3629
HM arc 46	510699	509171	0.997	99575	0.1956	0.1002	0.0332	0.0621	409596	0.8044	285109	0.5599
HM arc 47	487005	485271	0.9964	91022	0.1876	0.0955	0.0399	0.0522	394249	0.8124	277997	0.5729
HM arc 48	556535	553605	0.9947	94043	0.1699	0.0876	0.0286	0.0537	459562	0.8301	312957	0.5653
HM arc 49	544544	542884	0.997	105042	0.1935	0.0934	0.0478	0.0522	437842	0.8065	308929	0.5691
HM arc 5	595714	593386	0.9961	113848	0.1919	0.0983	0.0396	0.054	479538	0.8081	336363	0.5669
HM arc 50	406967	405359	0.996	82792	0.2042	0.1065	0.0429	0.0548	322567	0.7958	217446	0.5364
HM arc 51	458354	455652	0.9941	81333	0.1785	0.0974	0.0291	0.0519	374319	0.8215	254631	0.5588
HM arc 52	398898	397484	0.9965	86441	0.2175	0.1057	0.0609	0.0508	311043	0.7825	222590	0.56
HM arc 53	623605	621175	0.9961	131742	0.2121	0.1019	0.0454	0.0648	489433	0.7879	348794	0.5615
HM arc 54	465065	463263	0.9961	95620	0.2064	0.1031	0.0465	0.0568	367643	0.7936	255264	0.551
HM arc 55	496409	494759	0.9967	97074	0.1962	0.094	0.0476	0.0546	397685	0.8038	287245	0.5806
HM arc 56	354153	352597	0.9956	70223	0.1992	0.1071	0.046	0.0461	282374	0.8008	195222	0.5537
HM arc 57	417095	415859	0.997	79146	0.1903	0.0981	0.0404	0.0518	336713	0.8097	237986	0.5723
HM arc 59	495619	493475	0.9957	95976	0.1945	0.1017	0.0453	0.0475	397499	0.8055	274652	0.5566
HM arc 6	430044	428126	0.9955	72639	0.1697	0.0887	0.0295	0.0514	355487	0.8303	245441	0.5733
HM arc 60	448339	446771	0.9965	91800	0.2055	0.106	0.0496	0.0499	354971	0.7945	250869	0.5615
HM arc 61	592693	590419	0.9962	114746	0.1943	0.1003	0.0384	0.0556	475673	0.8057	334750	0.567
HM arc 62	619638	617608	0.9967	137559	0.2227	0.1118	0.0564	0.0545	480049	0.7773	340280	0.551
HM arc 63	367958	366480	0.996	72751	0.1985	0.0949	0.0477	0.0559	293729	0.8015	207851	0.5672
HM arc 64	365769	362889	0.9921	73328	0.2021	0.1175	0.0316	0.053	289561	0.7979	200033	0.5512
--	--	--	--	--	--	--	--	--	--	--	--	--
AVG	563591	560667	0.9949	108780	0.1935	0.0994	0.0359	0.0582	451886	0.8065	313579	0.5599
Total	54104727	53823997
aReads filtered for poor mapping quality
bReads filtered to contain only uniquely mapped reads
cReads filtered to remove duplicate reads
dProportion of mapped reads aligning to primary targets out of the total mapped reads
