# Supplementary material for: Genetic structure of immunologically associated candidate genes suggests arctic rabies variants exert differential selection in arctic fox populations
Source: PLoS One. 2021 Oct 29;16(10):e0258975. doi: 10.1371/journal.pone.0258975 (PMC8555846; doi:10.1371/journal.pone.0258975)
Supplement: S4 Table — Describes the position and average coverage for each SNP retained in the final filtered sub-dataset. Filtering parameters were a minor allele frequency threshold = 2% and pruning for linkage disequilibrium. (XLSX) [file pone.0258975.s013.xlsx]

## Sheet: Sheet1
S4 Table. Filtered off-target SNP sub-dataset. Describes the position and average coverage for each SNP retained in the final filtered sub-dataset. Filtering parameters were a minor allele frequency threshold = 2% and pruning for linkage disequilibrium.
Chromosome	Position (bp)	Average Depth
11	16418	4.40625
11	39724475	14.1667
12	28456220	4.59375
13	34057765	3.88542
13	34197600	2.96875
13	51964210	52.375
15	59313747	3.94792
15	60136041	6.6875
18	2533238	4.5
2	11732294	4.5
20	5674081	4.85417
22	55485369	3.30208
23	52240903	4.54167
24	11169	5.46875
24	1364131	4.28125
25	29308573	6.60417
27	16755737	3.375
28	23218138	14.0833
28	39724852	4.41667
31	4128656	6.43158
32	38802695	121.646
35	18908945	3.61458
37	3334	95.7604
37	2973751	3.34375
4	9267116	27.8229
4	85944934	7.41667
5	23032973	4.13542
6	73294249	3.5625
8	58347348	4.41667
