# Supplementary material for: Genetic structure of immunologically associated candidate genes suggests arctic rabies variants exert differential selection in arctic fox populations
Source: PLoS One. 2021 Oct 29;16(10):e0258975. doi: 10.1371/journal.pone.0258975 (PMC8555846; doi:10.1371/journal.pone.0258975)
Supplement: S5 Table — Describes (per SNP): location, gene association, and predicted gene function in reference to the dog genome. The program identifying the SNP as an FST outlier is also presented along with an indication of those missense SNP’s with the potential to alter protein function. All BLASTp predicted functions are based upon Canis lupus familiaris unless otherwise specified. (XLSX) [file pone.0258975.s014.xlsx]

## Sheet: Sheet1
S5 Table. Identified outliers before and after disequilibrium pruning among arctic fox populations across North America. Describes (per SNP): location, gene association, and predicted gene function in reference to the dog genome. The program identifying the SNP as an outlier is also presented along with an indication of those missense SNP's with potential to alter protein function. All BLASTp pre…
Chromosome	Position (bp)	Associated Gene	BLASTp Predicted Function	Amino Acid Change	General Substituent Chemical Characteristic Change
10c	40847501	IL1R1	interleukin-1 receptor type 1 isoform X2	--	--
10cf	40847894	IL1R1	interleukin-1 receptor type 1 isoform X2	--	--
10c	40848567	IL1R1	interleukin-1 receptor type 1 isoform X2	--	--
10c	40848593	IL1R1	interleukin-1 receptor type 1 isoform X2	--	--
11ac	20827823	IL5	interleukin-5 precursor	--	--
11acf	20827824	IL5	interleukin-5 precursor	--	--
11cf	71355442	TLR4	toll-like receptor 4 precursor	--	--
12af	1398411	CFB	complement factor B	--	--
12d	2226393	DLA-DQA	major histocompatibility complex, class II, DQ alpha precursor	--	--
12d	2226429	DLA-DQA	major histocompatibility complex, class II, DQ alpha precursor	--	--
12d	2226449	DLA-DQA	major histocompatibility complex, class II, DQ alpha precursor	--	--
12d	2244997	DLA-DQBC1	HLA class II histocompatibility antigen, DQ beta 2 chain-like	--	--
12d	2245066	DLA-DQBC1	HLA class II histocompatibility antigen, DQ beta 2 chain-like	--	--
12d	2245091	DLA-DQBC1	HLA class II histocompatibility antigen, DQ beta 2 chain-like	--	--
12d	2245139	DLA-DQBC1	HLA class II histocompatibility antigen, DQ beta 2 chain-like	--	--
12d	2246626	DLA-DQBC1	HLA class II histocompatibility antigen, DQ beta 2 chain-like	--	--
12d	2249142	DLA-DQBC1	HLA class II histocompatibility antigen, DQ beta 2 chain-like	--	--
12d	2250682	DLA-DQBC1	HLA class II histocompatibility antigen, DQ beta 2 chain-like	--	--
12d	2250795	DLA-DQBC1	HLA class II histocompatibility antigen, DQ beta 2 chain-like	--	--
12d	2250976	DLA-DQBC1	HLA class II histocompatibility antigen, DQ beta 2 chain-like	--	--
12d	2251049	DLA-DQBC1	HLA class II histocompatibility antigen, DQ beta 2 chain-like	--	--
12d	2251087	DLA-DQBC1	HLA class II histocompatibility antigen, DQ beta 2 chain-like	--	--
12d	2251103	DLA-DQBC1	HLA class II histocompatibility antigen, DQ beta 2 chain-like	--	--
12d	2251127	DLA-DQBC1	HLA class II histocompatibility antigen, DQ beta 2 chain-like	--	--
12d	2251222	DLA-DQBC1	HLA class II histocompatibility antigen, DQ beta 2 chain-like	--	--
12d	2251247	DLA-DQBC1	HLA class II histocompatibility antigen, DQ beta 2 chain-like	--	--
12d	2251251	DLA-DQBC1	HLA class II histocompatibility antigen, DQ beta 2 chain-like	--	--
12d	2251265	DLA-DQBC1	HLA class II histocompatibility antigen, DQ beta 2 chain-like	--	--
12d	2251268	DLA-DQBC1	HLA class II histocompatibility antigen, DQ beta 2 chain-like	--	--
12d	2251297	DLA-DQBC1	HLA class II histocompatibility antigen, DQ beta 2 chain-like	--	--
12d	2251324	DLA-DQBC1	HLA class II histocompatibility antigen, DQ beta 2 chain-like	--	--
12d	2251333	DLA-DQBC1	HLA class II histocompatibility antigen, DQ beta 2 chain-like	--	--
12d	2251464	DLA-DQBC1	HLA class II histocompatibility antigen, DQ beta 2 chain-like	--	--
12d	2251494	DLA-DQBC1	HLA class II histocompatibility antigen, DQ beta 2 chain-like	--	--
12d	2251522	DLA-DQBC1	HLA class II histocompatibility antigen, DQ beta 2 chain-like	--	--
12d	2251545	DLA-DQBC1	HLA class II histocompatibility antigen, DQ beta 2 chain-like	--	--
12d	2251547	DLA-DQBC1	HLA class II histocompatibility antigen, DQ beta 2 chain-like	--	--
12d	2251713	DLA-DQBC1	HLA class II histocompatibility antigen, DQ beta 2 chain-like	--	--
12d	2251819	DLA-DQBC1	HLA class II histocompatibility antigen, DQ beta 2 chain-like	--	--
12d	2251822	DLA-DQBC1	HLA class II histocompatibility antigen, DQ beta 2 chain-like	--	--
12d	2251912	DLA-DQBC1	HLA class II histocompatibility antigen, DQ beta 2 chain-like	--	--
12de	2226265	DLA-DQA	major histocompatibility complex, class II, DQ alpha precursor	S/N	Nucleophilic/Amide
12de	2226506	DLA-DQA	major histocompatibility complex, class II, DQ alpha precursor	L/F	Hydrophobic/Aromatic
12de	2248981	DLA-DQBC1	HLA class II histocompatibility antigen, DQ beta 2 chain-like	G/R	Small/Basic
12def	2249131	DLA-DQBC1	HLA class II histocompatibility antigen, DQ beta 2 chain-like	A/S	Small/Nucleophilic
12de	2250625	DLA-DQBC1	HLA class II histocompatibility antigen, DQ beta 2 chain-like	Q/E	Amide/Acidic
12de	2250666	DLA-DQBC1	HLA class II histocompatibility antigen, DQ beta 2 chain-like	V/E	Hydrophobic/Acidic
14ac	43195611	NOD1	nucleotide-binding oligomerization domain-containing protein 1	--	--
14cde	43196711	NOD1	nucleotide-binding oligomerization domain-containing protein 1	A/S	Small/Nucleophilic
14cef	43195916	NOD1	nucleotide-binding oligomerization domain-containing protein 1	G/R	Small/Basic
14d	43195386	NOD1	nucleotide-binding oligomerization domain-containing protein 1	--	--
16acf	44627282	TLR3	toll-like receptor 3	--	--
16c	44626485	TLR3	toll-like receptor 3	--	--
17ab	38397200	CD8A	T-cell surface glycoprotein CD8 alpha chain precursor	--	--
17df	38396024	CD8A	T-cell surface glycoprotein CD8 alpha chain precursor	--	--
18ac	31632589	RAG1	V(D)J recombination-activating protein 1	--	--
18ac	31633378	RAG1	V(D)J recombination-activating protein 1	--	--
18ac	31634389	RAG1	V(D)J recombination-activating protein 1	--	--
18ace	31633784	RAG1	V(D)J recombination-activating protein 1	R/Q	Basic/Amide
18c	31635235	RAG1	V(D)J recombination-activating protein 1	--	--
18cef	31634459	RAG1	V(D)J recombination-activating protein 1	A/V	Small/Hydrophobic
20af	44889975	IL12RB1	interleukin-12 receptor subunit beta-1 isoform X1	--	--
20af	52518000	CD209	CD209 antigen	--	--
20cf	54959773	TICAM1	TIR domain-containing adapter molecule 1	--	--
24df	26809826	LBP	lipopolysaccharide-binding protein	--	--
2cf	28088245	GATA3	trans-acting T-cell-specific transcription factor GATA-3 isoform X1	--	--
32acf	24006587	NFKB1	nuclear factor NF-kappa-B p105 subunit	--	--
32ac	24016574	NFKB1	nuclear factor NF-kappa-B p105 subunit	--	--
37cf	25038673	SLC11A1	natural resistance-associated macrophage protein 1	--	--
38abc	23701515	TLR5	toll-like receptor 5 precursor	--	--
38abc	23701941	TLR5	toll-like receptor 5 precursor	--	--
38abc	23703030	TLR5	toll-like receptor 5 precursor	--	--
38abc	23703778	TLR5	toll-like receptor 5 precursor	--	--
38abc	23704456	TLR5	toll-like receptor 5 precursor	--	--
38abc	23705275	TLR5	toll-like receptor 5 precursor	--	--
38abcd	23701542	TLR5	toll-like receptor 5 precursor	--	--
38abcd	23701574	TLR5	toll-like receptor 5 precursor	--	--
38ac	23700756	TLR5	toll-like receptor 5 precursor	--	--
38ac	23700790	TLR5	toll-like receptor 5 precursor	--	--
38ac	23701179	TLR5	toll-like receptor 5 precursor	--	--
38ac	23701445	TLR5	toll-like receptor 5 precursor	--	--
38ac	23701742	TLR5	toll-like receptor 5 precursor	--	--
38ac	23701748	TLR5	toll-like receptor 5 precursor	--	--
38ac	23701952	TLR5	toll-like receptor 5 precursor	--	--
38ac	23702761	TLR5	toll-like receptor 5 precursor	--	--
38acd	23701427	TLR5	toll-like receptor 5 precursor	--	--
38acd	23701434	TLR5	toll-like receptor 5 precursor	--	--
38ae	23703350	TLR5	toll-like receptor 5 precursor	A/S	Small/Nucleophilic
38cd	23701856	TLR5	toll-like receptor 5 precursor	--	--
38d	23386200	CD1A6	T-cell surface glycoprotein CD1a6 precursor	--	--
38d	23386251	CD1A6	T-cell surface glycoprotein CD1a6 precursor	--	--
38d	23386310	CD1A6	T-cell surface glycoprotein CD1a6 precursor	--	--
38d	23386311	CD1A6	T-cell surface glycoprotein CD1a6 precursor	--	--
38d	23386326	CD1A6	T-cell surface glycoprotein CD1a6 precursor	--	--
38df	23386341	CD1A6	T-cell surface glycoprotein CD1a6 precursor	--	--
38d	23386400	CD1A6	T-cell surface glycoprotein CD1a6 precursor	--	--
38d	23386462	CD1A6	T-cell surface glycoprotein CD1a6 precursor	--	--
38d	23701244	TLR5	toll-like receptor 5 precursor	--	--
38d	23701720	TLR5	toll-like receptor 5 precursor	--	--
38d	23703346	TLR5	toll-like receptor 5 precursor	--	--
38def	23703671	TLR5	toll-like receptor 5 precursor	G/R	Small/Basic
38de	23704134	TLR5	toll-like receptor 5 precursor	G/V	Small/Hydrophobic
4ac	51192957	IL12B	interleukin-12 subunit beta isoform X1	--	--
5c	43343458	IL23R	interleukin-23 receptor	--	--
7a	5938390	IL10	interleukin-10 [Odobenus rosmarus divergens]	--	--
7a	5938573	IL10	interleukin-10 [Odobenus rosmarus divergens]	--	--
9a	37692517	CCL3	C-C motif chemokine 3 precursor	--	--
aIdentified by Arlequin (n=38)
bIdentified by Bayescan (n=9)
cIdentified by OutFLANK (n=44)
dIdentified by PCAdapt (n=61)
eMissense SNPs with potential to affect protein function (n=13)
fFinal subset of filtered, linkage prunned, outlier SNPs (n=22)
