# Supplementary material for: Genetic structure of immunologically associated candidate genes suggests arctic rabies variants exert differential selection in arctic fox populations
Source: PLoS One. 2021 Oct 29;16(10):e0258975. doi: 10.1371/journal.pone.0258975 (PMC8555846; doi:10.1371/journal.pone.0258975)
Supplement: S6 Table — Outlines the pairwise FST intervals between the three sampled regions. Interval pairs that were significantly different from zero are bolded. (XLSX) [file pone.0258975.s015.xlsx]

## Sheet: S6_Table
S6 Table. Pairwise FST 97.5% upper and lower confidence intervals. Outlines the pairwise FST intervals between the three sampled regions. Interval pairs that were significantly different from zero are bolded.
	Arviat	Southwestern Alaska	Victoria Island
Arviat	--	0.1358	0.0101
Southwestern Alaska	0.0768	--	0.1374
Victoria Island	-0.0051	0.0788	--
