# Supplementary material for: Genetic structure of immunologically associated candidate genes suggests arctic rabies variants exert differential selection in arctic fox populations
Source: PLoS One. 2021 Oct 29;16(10):e0258975. doi: 10.1371/journal.pone.0258975 (PMC8555846; doi:10.1371/journal.pone.0258975)
Supplement: S7 Table — For each gene highlights the ratio of non-synonymous substitutions per non-synonymous site (pN) to synonymous substitutions per synonymous site (pS) across the three sampled regions, as well as a test of significance using the Chi squared p-values. Bolded ratios indicated those pN/pS ratios greater than or equal to 1 suggestive of directional selection and those pN/pS ratios that have statistically significant p values. Polymorphic sites were determined using SnpEff and potential nonsynonymous/synonymous sites were determined using the coding sequence for each gene as input for DnaSP v6. (Rozas et al. 2017 [68]). (XLSX) [file pone.0258975.s016.xlsx]

## Sheet: S7_Table
S7 Table. Comparison of genes under selection based on pN/pS ratios for each sampling region. For each gene highlights the ratio of non-synonymous substitutions per non-synonymous site (pN) to synonymous substitutions per synonymous site (pS) across the three sampled regions, as well as a test of significance using the Chi squared p-values. Bolded ratios indicated those pN/pS ratios greater than …
		B2M	C2	C3	C5AR1	CAMP	CASP4	CCL2	CCL3	CCL5	CCR4	CCR5	CCR6	CCR8	CD209	CD28	CD40	CD80	CD86	CD8A	CFB	CRP	CXCL8	DDX58	DLA-12	DLA-79	DLA88	DLA-DMA	DLA-DOA	DLA-DQA	DLA-DQBC1	FASLG	GATA3	HLA-DPB1	ICAM1	IFNB1	IFNG	IFNGR1	IL10	IL12A	IL12B	IL12RB1	IL12RB2	IL13	IL15	IL17A	IL18	IL1A	IL1B
Victoria Island	pN	0.00693241	0.00727	0.00475059	0.00256082	0.0127658	0.00265644	0.0107721	0	0.00933126	0.00122624	0	0.00929508	0.0182929	0.00465716	0.00376768	0.0235965	0.00142282	0.00304646	0.00755858	0.00554376	0.00528793	0	0.00184007	0.0956125	0.0113695	0.0224274	0.0017138	0.00176575	0.015544	0.0407866	0.0108809	0.0100469	0.00194239	0.00758962	0.0022582	0	0.00274391	0.00241354	0.00389734	0.00652316	0.00728522	0.00458248	0.0101523	0.00261664	0.00284495	0.00204637	0.00321802	0.00520379
	pS	0.0231214	0.00543646	0.0160786	0.0145455	0.0241293	0.00597604	0.00872829	0.00990099	0	0	0.00793651	0.048629	0.0123962	0.0160574	0.0181631	0.042008	0	0	0.0129032	0	0.0169808	0.0322581	0.00665369	0.0769668	0.00881057	0.0216606	0	0.00544455	0.0107527	0.0359551	0	0.0237621	0	0.0417516	0.0173656	0.00993345	0.00301505	0.00815195	0.0261729	0.0226757	0.0182206	0.00983607	0.0102564	0.0288934	0.0352423	0.00791578	0.0172911	0.00470965
	pN/pS	0.299827	1.33727	0.295461	0.176056	0.529059	0.444516	1.23416	0	--	--	0	0.191143	1.47569	0.290032	0.207436	0.561716	--	--	0.58579	--	0.311406	0	0.276549	1.24226	1.29044	1.0354	--	0.324316	1.4456	1.13438	--	0.422812	--	0.18178	0.130039	0	0.910073	0.296068	0.148908	0.287671	0.399835	0.465886	0.989848	0.0905618	0.0807255	0.258518	0.186109	1.10492
Arviat	pN	0.00693241	0.00727	0.00475059	0.00256082	0.0127658	0.00265644	0.0107721	0	0.00933126	0.00122624	0	0.00929508	0.0182929	0.00465716	0.00376768	0.0193063	0.00142282	0.00304646	0.00755858	0.00443501	0.00352529	0	0.00184007	0.0944321	0.0124031	0.0224274	0.0017138	0.00176575	0.015544	0.0407866	0.0108809	0.00803754	0.00194239	0.00758962	0.0022582	0	0.00274391	0.00241354	0.00389734	0.00652316	0.00546392	0.00458248	0.0101523	0.00261664	0.00284495	0.00204637	0.00321802	0.00520379
	pS	0.0231214	0.00543646	0.0151854	0.0109091	0.0241293	0.00597604	0.00872829	0.00990099	0	0	0.00396825	0.0523697	0.0123962	0.0160574	0.0181631	0.042008	0	0	0.0129032	0	0.0169808	0.0322581	0.00665369	0.0769668	0.00881057	0.0216606	0	0.00544455	0.0107527	0.0359551	0	0.0207919	0	0.0417516	0.0173656	0	0.00301505	0.0163039	0.0261729	0.0226757	0.0145765	0.00983607	0.0102564	0.0192623	0.0352423	0.00791578	0.0172911	0.00470965
	pN/pS	0.299827	1.33727	0.312841	0.234742	0.529059	0.444516	1.23416	0	--	--	0	0.17749	1.47569	0.290032	0.207436	0.459586	--	--	0.58579	--	0.207604	0	0.276549	1.22692	1.40775	1.0354	--	0.324316	1.4456	1.13438	--	0.386571	--	0.18178	0.130039	--	0.910073	0.148034	0.148908	0.287671	0.374845	0.465886	0.989848	0.135843	0.0807255	0.258518	0.186109	1.10492
Southwest Alaska	pN	0.00693241	0.00727	0.00447115	0.00256082	0.0127658	0.00265644	0.00807907	0	0.00933126	0	0	0.00929508	0.00365858	0.00465716	0.00376768	0.0235965	0	0.00304646	0.00907029	0.00554376	0.00528793	0	0.00184007	0.0897104	0.0124031	0.0211082	0.0017138	0	0.015544	0.0407866	0.0108809	0.0100469	0.00194239	0.00505975	0.0022582	0	0.00182927	0.00241354	0.00389734	0.00652316	0.00667812	0.00458248	0.0101523	0.00261664	0.00284495	0.00204637	0.00321802	0.00520379
	pS	0.0231214	0.00543646	0.0160786	0.0109091	0.0241293	0.00298802	0.00872829	0.00990099	0	0	0.00793651	0.048629	0.0619809	0.0160574	0.0181631	0.042008	0	0	0.00860215	0	0.0169808	0.0322581	0.00665369	0.0702741	0.00881057	0.0216606	0	0.00544455	0.0107527	0.0359551	0	0.0237621	0	0.0368396	0.00868282	0.00993345	0.00301505	0.0163039	0.0261729	0.0226757	0.0163985	0.00819672	0	0.0288934	0.0352423	0.00791578	0.0172911	0.00470965
	pN/pS	0.299827	1.33727	0.278081	0.234742	0.529059	0.889032	0.925619	0	--	--	0	0.191143	0.0590275	0.290032	0.207436	0.561716	--	--	1.05442	--	0.311406	0	0.276549	1.27658	1.40775	0.974494	--	0	1.4456	1.13438	--	0.422812	--	0.137345	0.260077	0	0.606715	0.148034	0.148908	0.287671	0.407239	0.559063	--	0.0905618	0.0807255	0.258518	0.186109	1.10492
	ChiSqrd p-value	0.479331	0.843138	0.474798	0.396507	0.717001	0.729993	0.944031	0.22313	--	--	0.22313	0.370645	0.512223	0.469503	0.389755	0.713112	--	--	0.841095	--	0.454705	0.22313	0.456087	0.910886	0.81185	0.998423	--	0.339294	0.742425	0.973278	--	0.593752	--	0.3529	0.356802	0.367879	0.918124	0.377719	0.337383	0.467144	0.576263	0.68216	0.988545	0.301055	0.281507	0.438369	0.370231	0.983623
-- reflect ratios where division by zero errors occurred
[truncated: 42 more columns]
